# Supplementary material for: Third-Generation Sequencing Reveals LncRNA-Regulated HSP Genes in the Populus x canadensis Moench Heat Stress Response
Source: Front Genet. 2020 May 7;11:249. doi: 10.3389/fgene.2020.00249 (PMC7221187; doi:10.3389/fgene.2020.00249)
Supplement: Supplementary file 4 [file Table_1.xlsx]

## Sheet: The mapping of Illumina sequenc
Supplementary Table 1 The mapping of Illumina sequencing reads and reference reads
Sample name	Total reads	Total mapped
pch1	68296574	61,084,944 (89.44%)
pch2	64493844	57,348,952 (88.92%)
pch3	65850984	58,424,198 (88.72%)
pcq1	70060708	60,760,994 (86.73%)
pcq2	59668510	51,805,970 (86.82%)
pcq3	53663796	46,427,856 (86.52%)
