# Supplementary material for: Third-Generation Sequencing Reveals LncRNA-Regulated HSP Genes in the Populus x canadensis Moench Heat Stress Response
Source: Front Genet. 2020 May 7;11:249. doi: 10.3389/fgene.2020.00249 (PMC7221187; doi:10.3389/fgene.2020.00249)
Supplement: Supplementary file 5 [file Table_2.xlsx]

## Sheet: Top 10 species compared by NR 
Supplementary Table 2 Top 10 species compared by NR database
Sample	1	2	3	4	5	6	7	8	9	10
pcq1	Populus trichocarpa (462,46.20%, 58.85%)	Populus euphratica (140,14.00%, 17.83%)	Populus trichocarpa × Populus deltoides (37,3.70%, 4.71%)	Cucumis melo (12,1.20%, 1.53%)	Vitis vinifera (12,1.20%, 1.53%)	Populus tomentosa (11,1.10%, 1.40%)	Cynara cardunculus var. scolymus (6,0.60%, 0.76%)	Glycine max (6,0.60%, 0.76%)	Jatropha curcas (5,0.50%, 0.64%)	Citrus sinensis (4,0.40%, 0.51%)
pcq2	P. trichocarpa (450,45.00%, 58.37%)	P. euphratica (154,15.40%, 19.97%)	P. trichocarpa × P. deltoides (33,3.30%, 4.28%)	Ricinus communis (12,1.20%, 1.56%)	V. vinifera (11,1.10%, 1.43%)	C. cardunculus var. scolymus (7,0.70%, 0.91%)	J. curcas (7,0.70%, 0.91%)	P. tomentosa (7,0.70%, 0.91%)	Vigna radiata var. radiata (5,0.50%, 0.65%)	C. melo (4,0.40%, 0.52%)
pcq3	P. trichocarpa (453,45.30%, 58.15%)	P. euphratica (141,14.10%, 18.10%)	P. trichocarpa × P. deltoides (46,4.60%, 5.91%)	C. cardunculus var. scolymus (12,1.20%, 1.54%)	V. vinifera (9,0.90%, 1.16%)	R. communis (8,0.80%, 1.03%)	J. curcas (7,0.70%, 0.90%)	C. sinensis (6,0.60%, 0.77%)	Medicago truncatula (5,0.50%, 0.64%)	G. max (4,0.40%, 0.51%)
pch1	P. trichocarpa (494,49.40%, 62.06%)	P. euphratica (112,11.20%, 14.07%)	Oryza sativa Japonica Group (13,1.30%, 1.63%)	V. vinifera (13,1.30%, 1.63%)	R. communis (11,1.10%, 1.38%)	V. radiata var. radiata (10,1.00%, 1.26%)	P. trichocarpa × P. deltoides (9,0.90%, 1.13%)	J. curcas (8,0.80%, 1.01%)	C. sinensis (7,0.70%, 0.88%)	G. max (6,0.60%, 0.75%)
pch2	P. trichocarpa (491,49.10%, 59.44%)	P. euphratica (121,12.10%, 14.65%)	V. vinifera (15,1.50%, 1.82%)	O. sativa Japonica Group (12,1.20%, 1.45%)	P. trichocarpa × P. deltoides (12,1.20%, 1.45%)	J. curcas (10,1.00%, 1.21%)	G. max (9,0.90%, 1.09%)	C. sinensis (8,0.80%, 0.97%)	C. cardunculus var. scolymus (8,0.80%, 0.97%)	R. communis (8,0.80%, 0.97%)
pch3	P. trichocarpa (467,46.70%, 60.03%)	P. euphratica (110,11.00%, 14.14%)	P. trichocarpa × P. deltoides (18,1.80%, 2.31%)	V. vinifera (12,1.20%, 1.54%)	P. tomentosa (11,1.10%, 1.41%)	C. sinensis (8,0.80%, 1.03%)	G. max (8,0.80%, 1.03%)	J. curcas (8,0.80%, 1.03%)	O. sativa Japonica Group (8,0.80%, 1.03%)	R. communis (7,0.70%, 0.90%)
Note: The data in parentheses are: compare the number of reads to the species, compare the ratio of reads to the total reads of the species, and compare the ratio of reads to the species to the number of successful reads.
